# Supplementary material for: Are the Most Plastic Species the Most Abundant Ones? An Assessment Using a Fish Assemblage
Source: PLoS One. 2014 Mar 20;9(3):e92446. doi: 10.1371/journal.pone.0092446 (PMC3961351; doi:10.1371/journal.pone.0092446)
Supplement: Data S1 — Raw data on body size and morphometric variables for the species investigated in each season and each feeding group. (XLSX) [file pone.0092446.s001.xlsx]

## Sheet: Raw data
Species	Group	Standard length (cm)	mb (g)	Carcass dry mass (g)	Intestinal length (cm)	Intestine dry mass (g)	Liver dry mass (g)
S. biornata	Summer	8	15.225	3.4599	87.7	0.0951529	0.0416
S. biornata	Summer	9.7	24.536	5.9637	108.79	0.0915399	0.061
S. biornata	Summer	7.7	12.563	3.0047	67.32	0.0734421	0.0364
S. biornata	Summer	7.8	12.98	2.9601	94.24	0.116708	0.0307
S. biornata	Summer	6.8	8.658	1.7627	63.49	0.0651479	0.0175
S. biornata	Summer	8.8	17.0445	4.0131	72.54	0.0663939	0.0378
S. biornata	Summer	8.3	15.815	3.3304	85.89	0.100191	0.0425
S. biornata	Summer	3.9	1.424	0.2363	28.54	0.0101056	0.0033
S. biornata	Summer	8.5	17.323	4.2253	87.53	0.111558	0.0397
S. biornata	Summer	8.3	13.836	3.4197	72.83	0.0957463	0.0367
S. biornata	Winter	6.7	7.2834	1.4868	40.15	0.0111829	0.0148
S. biornata	Winter	7.3	8.6734	1.8798	61.04	0.0288295	0.0196
S. biornata	Winter	10.4	25.9248	4.9728	105.94	0.0929299	0.0356
S. biornata	Winter	6	5.7011	1.1512	52.4	0.0387957	0.0105
S. biornata	Winter	5.9	4.5663	0.962	39.5	0.0276465	0.0099
S. biornata	Winter	5.9	4.5824	0.9546	37.3	0.024772	0.0098
S. biornata	Winter	5.9	4.5381	0.8578	35.5	0.0201369	0.0086
S. biornata	Winter	5.6	4.4511	0.9161	35.76	0.0161667	0.0068
S. biornata	Winter	5.8	4.9068	0.9808	35.3	0.0311316	0.0101
S. biornata	Winter	11.2	38.562	10.459	97.98	0.096253	0.0621
S. biornata	Control	10.6	33.469	7.8064	145.5	0.253504	0.0637
S. biornata	Control	8.2	14.763	3.531	88	0.0991798	0.066
S. biornata	Control	7.9	14.2572	2.8728	108.2	0.0914541	0.0238
S. biornata	Control	8.1	14.2935	3.1663	85.68	0.125184	0.0266
S. biornata	Control	7.7	12.967	2.7925	106.17	0.0628918	0.0188
S. biornata	Control	9	21.399	4.5591	121.3	0.123444	0.038
S. biornata	Control	8.1	15.2392	3.5896	72.79	0.08096	0.0222
S. biornata	Control	4.2	1.741	0.3036	30.97	0.0201848	0.0034
S. biornata	Control	8.3	16.188	3.8356	77.89	0.120457	0.0441
S. biornata	Control	8.4	15.0969	3.5195	92.73	0.0831418	0.032
S. biornata	Fasting	9.2	17.3146	4.2433	77.27	0.0959392	0.0464
S. biornata	Fasting	8.4	14.5036	3.5937	62.49	0.126108	0.0336
S. biornata	Fasting	8.1	13.232	3.3108	46.63	0.0501168	0.0339
S. biornata	Fasting	8.2	12.3888	3.0117	51.65	0.0434738	0.029
S. biornata	Fasting	7.9	12.5847	2.9938	61.09	0.0251338	0.016
S. biornata	Fasting	8	11.798	2.82	54.89	0.0341865	0.0175
S. biornata	Fasting	8.5	16.6831	4.1242	63	0.0308429	0.0266
S. biornata	Fasting	8.7	15.431	3.9548	58.9	0.0474587	0.0344
S. biornata	Fasting	8.4	14.4785	3.5241	58.4	0.0403523	0.0187
C. descemmaculatus	Summer	3.4	0.579	0.0988	5.17	0.00270968	0.0044
C. descemmaculatus	Summer	2.9	0.344	0.0566	6.86	0.001725	0.0008
C. descemmaculatus	Summer	2.8	0.289	0.0553	7.35	0.00214828	0.0012
C. descemmaculatus	Summer	2.7	0.275	0.0562	2.92	0.0007	0.0005
C. descemmaculatus	Summer	3.1	0.5104	0.1044	6.89	0.00254375	0.0036
C. descemmaculatus	Summer	2.7	0.3	0.0565	6.89	0.00137288	0.0012
C. descemmaculatus	Summer	2.6	0.3192	0.0579	6.4	0.00126486	0.0008
C. descemmaculatus	Summer	2.6	0.3238	0.0465	4.05	0.00144667	0.0004
C. descemmaculatus	Summer	2.6	0.337	0.0633	5.72	0.00187442	0.0005
C. descemmaculatus	Summer	2.7	0.2874	0.0538	5.96	0.00162105	0.0008
C. descemmaculatus	Winter	2.6	0.2736	0.0571	4.17	0.0014	0.0009
C. descemmaculatus	Winter	2.4	0.2369	0.0475	4.62	0.00171034	0.0009
C. descemmaculatus	Winter	2.7	0.2828	0.0562	5.32	0.00243	0.0021
C. descemmaculatus	Winter	2.6	0.2767	0.0547	4.8	0.00148148	0.0015
C. descemmaculatus	Winter	2.4	0.2097	0.042	4.68	0.00196327	0.0014
C. descemmaculatus	Winter	2.5	0.2197	0.0436	4.1	0.00231489	0.0012
C. descemmaculatus	Winter	3.1	0.5024	0.1061	6.22	0.00330744	0.0017
C. descemmaculatus	Winter	2.8	0.37	0.0763	6.31	0.00287264	0.0012
C. descemmaculatus	Winter	2.1	0.3334	0.0689	6.7	0.00265545	0.0009
C. descemmaculatus	Winter	2.1	0.305	0.0612	6.22	0.00315	0.0013
C. descemmaculatus	Control	3.5	0.931	0.1534	8.71	0.00431184	0.0044
C. descemmaculatus	Control	3.7	0.962	0.1656	9.28	0.00403	0.0025
C. descemmaculatus	Control	3.4	0.652	0.1191	9.01	0.00424	0.0038
C. descemmaculatus	Control	3.6	0.626	0.1118	8.17	0.00317391	0.004
C. descemmaculatus	Control	3.3	0.5407	0.1101	8.19	0.0023	0.0026
C. descemmaculatus	Control	3.5	0.6576	0.1267	8.95	0.00445946	0.0029
C. descemmaculatus	Control	3.3	0.77	0.1204	8.6	0.00388889	0.0044
C. descemmaculatus	Control	3.2	0.602	0.118	8.19	0.00485161	0.0047
C. descemmaculatus	Control	3.2	0.5786	0.1187	8.11	0.00477971	0.0057
C. descemmaculatus	Control	3.1	0.5213	0.0991	7.11	0.00383086	0.0049
C. descemmaculatus	Fasting	3.6	0.9777	0.159	6.28	0.00208696	0.0035
C. descemmaculatus	Fasting	3	0.4727	0.0862	5.02	0.00188276	0.0006
C. descemmaculatus	Fasting	2.9	0.4056	0.0697	4.97	0.00154186	0.0004
C. descemmaculatus	Fasting	3	0.3574	0.066	5.61	0.00160851	0.001
C. descemmaculatus	Fasting	3	0.4418	0.0855	6.23	0.00250455	0.0007
C. descemmaculatus	Fasting	2.7	0.3214	0.0498	5.15	0.0015	0.0004
C. descemmaculatus	Fasting	3	0.3904	0.0717	5.35	0.00154839	0.0006
C. descemmaculatus	Fasting	3	0.4233	0.0762	5.28	0.00232963	0.0006
C. descemmaculatus	Fasting	2.7	0.3774	0.0595	5.25	0.00169048	0.0008
C. interruptus	Summer	4.1	1.4975	0.3768	3.48	0.005672	0.004
C. interruptus	Summer	3.8	1.1455	0.2698	2.91	0.0034	0.0034
C. interruptus	Summer	4.3	1.6221	0.3956	3.72	0.00519189	0.0044
C. interruptus	Summer	4.9	2.7695	0.5234	3.66	0.0132189	0.0073
C. interruptus	Summer	3.7	1.1527	0.2577	3	0.00307647	0.0023
C. interruptus	Summer	4.1	1.556	0.3665	3.67	0.00618857	0.0052
C. interruptus	Summer	4.3	1.768	0.4334	4.31	0.00837674	0.005
C. interruptus	Summer	4.7	1.926	0.4369	4.04	0.00652857	0.0044
C. interruptus	Summer	4.8	2.269	0.5246	3.27	0.0100905	0.0058
C. interruptus	Summer	4.3	1.7326	0.4104	4.02	0.00705556	0.0064
C. interruptus	Winter	4.5	1.9008	0.3982	3.57	0.0054828	0.0078
C. interruptus	Winter	4.3	1.858	0.4245	3.59	0.00665143	0.0092
C. interruptus	Winter	4.7	2.1253	0.4802	3.57	0.00656364	0.0043
C. interruptus	Winter	5.4	2.9178	0.6383	4.09	0.00908079	0.0076
C. interruptus	Winter	3.7	0.9738	0.2129	2.23	0.00257419	0.0025
C. interruptus	Winter	3.4	0.7675	0.1609	2.61	0.00240625	0.0019
C. interruptus	Winter	4.5	1.5388	0.3086	3.32	0.00635	0.005
C. interruptus	Winter	3.7	1.0625	0.2097	3.36	0.00460135	0.002
C. interruptus	Winter	3.4	0.8334	0.1673	2.98	0.00378	0.0019
C. interruptus	Winter	3.5	0.8894	0.1873	2.23	0.00368621	0.0022
C. interruptus	Control	4.3	1.741	0.4562	3.1	0.00480725	0.007
C. interruptus	Control	4.1	1.674	0.4127	3.45	0.00656351	0.0031
C. interruptus	Control	4.1	1.439	0.3663	3.82	0.00587857	0.0038
C. interruptus	Control	4.1	1.427	0.3511	3.38	0.00362222	0.0043
C. interruptus	Control	4.2	1.558	0.4047	3.9	0.00414324	0.0051
C. interruptus	Control	3.2	0.632	0.1316	3.07	0.00375714	0.0022
C. interruptus	Control	4.2	1.69	0.3891	4.05	0.00962349	0.0047
C. interruptus	Control	4.8	2.8543	0.65	6.04	0.0177217	0.01
C. interruptus	Control	4	1.45	0.3284	4.14	0.00617059	0.0031
C. interruptus	Control	4.2	1.538	0.3829	4.36	0.00503797	0.0066
C. interruptus	Fasting	5	2.7858	0.6776	4.84	0.0107376	0.0103
C. interruptus	Fasting	3.4	0.7591	0.1522	3.08	0.00202353	0.0018
C. interruptus	Fasting	4.6	0.0768	0.4894	3.86	0.0075418	0.0067
C. interruptus	Fasting	5.5	3.4552	0.8522	4.84	0.0102059	0.0127
C. interruptus	Fasting	3.3	0.7869	0.1785	2.75	0.00264118	0.0019
C. interruptus	Fasting	3.5	0.9533	0.2083	3.59	0.00293714	0.0017
C. interruptus	Fasting	3.5	0.8294	0.1919	3.27	0.00340385	0.002
C. paleatus	Summer	3.4	1.204	0.2784	3.13	0.00658146	0.005
C. paleatus	Summer	3.3	1.325	0.3611	3.11	0.0109974	0.0128
C. paleatus	Summer	4.2	2.926	1.0623	4.75	0.0391671	0.0135
C. paleatus	Summer	3.3	1.226	0.3306	3.41	0.00813462	0.004
C. paleatus	Summer	3.6	1.6535	0.5825	3.53	0.00521013	0.0071
C. paleatus	Summer	3.7	1.9113	0.6218	3.59	0.00718907	0.0053
C. paleatus	Summer	3.9	2.0071	0.7142	3.55	0.0049	0.0034
C. paleatus	Summer	4	2.107	0.7499	4.75	0.00568219	0.0055
C. paleatus	Winter	4.5	1.8402	0.5499	4.07	0.00772754	0.01
C. paleatus	Winter	4.3	3.1251	0.9469	4.8	0.00888465	0.0169
C. paleatus	Winter	3.8	2.0497	0.5964	3.32	0.00560675	0.0063
C. paleatus	Winter	3.3	1.1815	0.291	2.97	0.00387677	0.005
C. paleatus	Control	3.9	2.3185	0.8501	4.81	0.0146539	0.0067
C. paleatus	Control	4	2.292	0.7787	3.7	0.0118249	0.0071
C. paleatus	Control	4.5	3.437	1.2899	3.93	0.0140648	0.0142
C. paleatus	Control	2.6	0.651	0.1834	2.29	0.00190769	0.0013
C. paleatus	Control	4.5	3.671	1.1185	4.22	0.0187967	0.0135
C. paleatus	Fasting	4.5	3.7439	1.2227	4.53	0.0106317	0.0106
C. paleatus	Fasting	5.1	5.0919	1.6697	4.55	0.0118844	0.0173
C. paleatus	Fasting	4.4	2.849	0.9594	3.77	0.00638636	0.0092
C. paleatus	Fasting	4.9	4.3798	1.5614	4.69	0.01395	0.0154
C. paleatus	Fasting	3.9	2.2506	0.8389	3.63	0.00887363	0.0065
C. paleatus	Fasting	4	2.6116	0.8979	4.15	0.00745714	0.0078
C. paleatus	Fasting	3.7	1.999	0.6975	3.02	0.00720865	0.0059
C. paleatus	Fasting	3.7	1.7525	0.6399	3.6	0.00547584	0.0035
A. fascetus	Summer	5.6	7.502	1.8876	5.21	0.0211345	0.0268
A. fascetus	Summer	4.7	4.303	1.0872	4.5	0.0152788	0.0157
A. fascetus	Summer	6.2	10.553	2.7057	5.71	0.0120452	0.0382
A. fascetus	Summer	6.9	12.89	3.4433	5.29	0.036668	0.0518
A. fascetus	Summer	5.9	9.749	2.4594	4.64	0.0291872	0.0368
A. fascetus	Summer	5.8	7.4376	1.8256	3.98	0.0260241	0.0236
A. fascetus	Summer	5.8	8.4149	2.0647	4.13	0.0171895	0.0283
A. fascetus	Summer	4.6	3.77	0.9268	5.18	0.0136014	0.0162
A. fascetus	Summer	2.4	0.5076	0.1009	1.18	0.002	0.0019
A. fascetus	Summer	2.3	0.442	0.0844	1.41	0.0016	0.0018
A. fascetus	Winter	4.7	3.5198	0.861	4.61	0.00902434	0.0105
A. fascetus	Winter	4.3	3.0972	0.6631	3.54	0.00684294	0.0244
A. fascetus	Winter	4	2.4392	0.5918	3.65	0.00611707	0.0181
A. fascetus	Winter	4.8	4.9035	1.2245	4.54	0.0145485	0.0198
A. fascetus	Winter	3.4	1.4328	0.3219	3.37	0.00565385	0.0085
A. fascetus	Winter	3.9	2.2608	0.5076	3.59	0.00615495	0.0107
A. fascetus	Winter	4	2.2714	0.5859	3.21	0.00563636	0.0112
A. fascetus	Winter	4.6	4.1534	0.8458	3.8	0.0106215	0.0334
A. fascetus	Winter	3.7	2.0771	0.4792	2.86	0.00565854	0.0138
A. fascetus	Winter	3.3	1.3641	0.2725	2.8	0.00386988	0.0076
A. fascetus	Control	8.2	18.018	4.6101	6.18	0.0408589	0.0566
A. fascetus	Control	6.9	14.806	4.113	6.44	0.0508455	0.0648
A. fascetus	Control	6.4	10.312	2.5925	5.97	0.0346626	0.0362
A. fascetus	Control	7.4	17.881	4.4657	7.72	0.0407761	0.0949
A. fascetus	Control	7	13.345	3.2782	6.22	0.0312601	0.0452
A. fascetus	Control	5.7	7.3966	1.7866	4.56	0.0182133	0.0398
A. fascetus	Control	6.1	7.907	1.995	7.33	0.0295011	0.0293
A. fascetus	Control	4.9	5.235	1.2778	4.52	0.0165322	0.0234
A. fascetus	Control	7	15.0827	3.7737	4.95	0.0324697	0.0325
A. fascetus	Control	6.9	11.957	2.8821	6.61	0.0289284	0.0345
A. fascetus	Fasting	5.9	7.6505	1.5796	4.2	0.0123373	0.0187
A. fascetus	Fasting	6.8	13.3668	3.4907	7.31	0.0258348	0.038
A. fascetus	Fasting	6.2	9.4956	2.2816	4.59	0.0209693	0.0205
A. fascetus	Fasting	6.8	12.6102	3.4032	5	0.025672	0.0326
A. fascetus	Fasting	8.2	23.5061	6.4272	7.35	0.0364426	0.0627
A. fascetus	Fasting	5.8	7.7234	1.9229	4.33	0.0172409	0.0244
A. fascetus	Fasting	6.2	8.4993	2.1088	3.72	0.0160426	0.0214
A. fascetus	Fasting	5.7	7.8817	2.1748	3.84	0.0117175	0.0194
B. iheringi	Summer	5	2.67	0.6296	3.54	0.0178788	0.006
B. iheringi	Summer	5.2	3.311	0.6962	4.48	0.0115846	0.0065
B. iheringi	Summer	5	2.872	0.6241	3.62	0.0158027	0.006
B. iheringi	Summer	5.2	2.691	0.6292	4.82	0.0145823	0.0062
B. iheringi	Summer	5.2	2.803	0.6522	3.6	0.0120556	0.0052
B. iheringi	Summer	4.9	2.642	0.5708	3.85	0.0102667	0.0043
B. iheringi	Summer	5.2	2.531	0.6087	4.36	0.0157839	0.0056
B. iheringi	Summer	5.6	3.62	0.8442	4.43	0.0199681	0.0094
B. iheringi	Summer	5.2	2.683	0.6209	3.15	0.0161098	0.0069
B. iheringi	Summer	5.8	4.019	0.8332		0.0220603	0.0103
B. iheringi	Winter	6.3	5.1728	1.2909	5.19	0.0321818	0.0318
B. iheringi	Winter	5.8	4.805	1.1087	5.11	0.0274318	0.12137
B. iheringi	Winter	6	4.3146	1.0204	5.35	0.0415414	0.13528
B. iheringi	Winter	5.9	4.1503	0.9606	5.74	0.0432654	0.0245
B. iheringi	Winter	5.3	2.7529	0.5947	5	0.0235174	0.0113
B. iheringi	Winter	4.3	1.6596	0.3514	3.61	0.0268345	0.0062
B. iheringi	Winter	4.6	1.8026	0.4096	3.68	0.0151706	0.0089
B. iheringi	Winter	4.8	2.2635	0.5186	4	0.03003	0.0123
B. iheringi	Winter	5.4	3.26	0.7288	4.71	0.0238417	0.0128
B. iheringi	Winter	6.5	6.4887	1.4365	3.84	0.032581	0.0232
B. iheringi	Control	5.2	3.033	0.6896	4.36	0.0190889	0.0052
B. iheringi	Control	5.3	3.073	0.7459	4.27	0.018369	0.0065
B. iheringi	Control	5.2	3.069	0.7262	4.87	0.0154046	0.0054
B. iheringi	Control	5.8	4.012	0.7758	3.5	0.0196	0.0038
B. iheringi	Control	5.9	4.713	0.9588	3.94	0.018374	0.0096
B. iheringi	Control	5.1	2.8741	0.6678	4.05	0.013746	0.0035
B. iheringi	Control	5.1	2.867	0.5897	3.33	0.0149314	0.0066
B. iheringi	Control	5.3	3.108	0.7063	4.21	0.0242575	0.0056
B. iheringi	Control	5.3	2.989	0.6428	4.19	0.0197556	0.0049
B. iheringi	Control	5.6	3.358	0.6765	5.46	0.0238808	0.0068
B. iheringi	Fasting	5	2.3616	0.5255	2.88	0.0102337	0.003
B. iheringi	Fasting	5.2	2.7202	0.5716	4.27	0.0103131	0.0049
B. iheringi	Fasting	5.4	2.869	0.5994	4.07	0.011225	0.0046
B. iheringi	Fasting	3.8	0.9729	0.2068	1.68	0.0102716	0.0014
B. iheringi	Fasting	4.8	2.5103	0.57	2.25	0.00986462	0.0048
B. iheringi	Fasting	5.4	3.0402	0.7064	3.61	0.0107803	0.0041
B. iheringi	Fasting	5.3	2.8298	0.643	3.7	0.011729	0.0054
B. iheringi	Fasting	5.1	2.6727	0.6225	3.03	0.0107042	0.0039
B. iheringi	Fasting	5.2	2.4731	0.515	2.99	0.00709417	0.004
C. rachovii	Summer	3.9	0.996	0.2259	2.11	0.00282581	0.0025
C. rachovii	Summer	3.7	0.859	0.2064	1.39	0.00218571	0.0027
C. rachovii	Summer	4	1.153	0.279	1.12	0.0024	0.0025
C. rachovii	Summer	3.7	0.921	0.2258	1.15	0.0021	0.0045
C. rachovii	Summer	3.5	0.8648	0.1742	1.26	0.00236667	0.003
C. rachovii	Summer	3.8	0.926	0.2171	1.27	0.0023625	0.0033
C. rachovii	Summer	3.8	0.971	0.2133	1.24	0.00233125	0.0041
C. rachovii	Summer	4.2	1.336	0.3237	0.53	0.00257317	0.0033
C. rachovii	Summer	4.3	1.339	0.3545	1.47	0.00331875	0.0034
C. rachovii	Summer	3.8	1.1311	0.2882	1.56	0.00268889	0.0031
C. rachovii	Winter	4.7	1.5363	0.3792	2.12	0.00464615	0.0044
C. rachovii	Winter	3.9	0.8785	0.2232	1.6	0.00279714	0.0024
C. rachovii	Winter	3.7	0.789	0.1861	1.39	0.00385538	0.0028
C. rachovii	Winter	3.8	0.9635	0.2363	1.14	0.00176667	0.0027
C. rachovii	Winter	3.9	1.0899	0.2745	1.46	0.003	0.003
C. rachovii	Winter	3.7	0.7459	0.1672	1.03	0.0012	0.0017
C. rachovii	Winter	4.2	1.2915	0.3326	1.19	0.00389859	0.0048
C. rachovii	Winter	3.7	0.8829	0.1931	1.29	0.00358302	0.0046
C. rachovii	Winter	3.9	0.8993	0.2133	1.58	0.00257143	0.0034
C. rachovii	Winter	3.8	0.9812	0.2332	1.3	0.00281	0.0043
C. rachovii	Control	3.9	1.107	0.2954	1	0.00328235	0.0025
C. rachovii	Control	4	1.282	0.2924	1.21	0.0032	0.003
C. rachovii	Control	4.4	1.604	0.4275	1.23	0.00326667	0.0069
C. rachovii	Control	4	1.292	0.3404	0.94	0.00262	0.0039
C. rachovii	Control	4.4	1.64	0.4025	1.35	0.00344286	0.0055
C. rachovii	Control	4.4	1.531	0.3753	1.14	0.00346842	0.0044
C. rachovii	Control	4.3	1.511	0.399	1.39	0.00318605	0.004
C. rachovii	Control	4.9	1.736	0.4462	0.8	0.00404407	0.0062
C. rachovii	Control	3.8	0.8837	0.2025	0.92	0.00196154	0.0017
C. rachovii	Control	4.3	1.3814	0.3329	1.14	0.00276667	0.0057
C. rachovii	Fasting	4.2	1.2194	0.3083	1.26	0.0019375	0.0032
C. rachovii	Fasting	4.4	1.5934	0.3829	1.41	0.00219375	0.0032
C. rachovii	Fasting	3.9	1.015	0.2587		0.00160769	0.0019
C. rachovii	Fasting	3.6	0.7859	0.2021	0.97	0.0015	0.0017
C. rachovii	Fasting	3.5	0.8673	0.1875	1	0.0014375	0.0023
C. rachovii	Fasting	4.1	1.2739	0.3239	1.15	0.00175714	0.0025
C. rachovii	Fasting	3.7	1.0556	0.2323	1.05	0.0012	0.002
C. rachovii	Fasting	3.8	1.0069	0.2497	0.96	0.0012	0.0022
C. rachovii	Fasting	4.1	1.216	0.2998	1.41	0.0013	0.0034
D. terofali	Summer	5.6	2.618	0.6228	2.18	0.00608714	0.005
D. terofali	Summer	5.3	2.7919	0.4813	2.16	0.0043	0.0055
D. terofali	Summer	6.4	4.671	1.1327	2.16	0.00714483	0.0066
D. terofali	Summer	6.7	4.609	1.0534	2.21	0.00611923	0.0046
D. terofali	Summer	6.3	4.437	1.0795	2.2	0.00903113	0.0076
D. terofali	Summer	6.2	3.732	0.8694	2.15	0.00775957	0.0154
D. terofali	Summer	5.9	3.66	0.7426	2.14	0.00903394	0.0061
D. terofali	Summer	6.5	4.905	0.992	2.61	0.00794286	0.0069
D. terofali	Summer	5.8	3.455	0.7182	2.3	0.00465517	0.0052
D. terofali	Summer	6.2	4.544	0.9854	2.2	0.0078	0.0048
D. terofali	Winter	5.6	3.0846	0.7486	1.59	0.00998889	0.0039
D. terofali	Winter	6.3	4.6216	1.112	3	0.00992	0.0099
D. terofali	Winter	5.4	2.7867	0.6749	2.37	0.00514146	0.0061
D. terofali	Winter	6.2	4.5546	1.1317	2.99	0.00832632	0.013
D. terofali	Winter	6.5	4.8631	1.1867	2.55	0.0157023	0.0127
D. terofali	Winter	5.7	3.5542	0.8714	2.57	0.0108531	0.0071
D. terofali	Winter	6.1	4.1842	1.0218	2.77	0.0130875	0.0079
D. terofali	Winter	6.1	4.4836	1.1088	2.55	0.012838	0.011
D. terofali	Winter	5.4	2.6444	0.6447	2.16	0.0101318	0.0075
D. terofali	Winter	5.7	3.0727	0.7656	2.34	0.0102324	0.0093
D. terofali	Control	6.4	4.671	1.1327	2.16	0.00714483	0.0066
D. terofali	Control	6.7	4.609	1.0534	2.21	0.00611923	0.0046
D. terofali	Control	6.3	4.437	1.0795	2.2	0.00903113	0.0076
D. terofali	Control	6.2	3.732	0.8694	2.15	0.00775957	0.0154
D. terofali	Control	4.7	1.825	0.3933	1.7	0.00424651	0.0025
D. terofali	Control	6.5	4.905	0.992	2.61	0.00794286	0.0069
D. terofali	Control	5.8	3.455	0.7182	2.3	0.00465517	0.0052
D. terofali	Control	6.2	4.544	0.9854	2.2	0.0078	0.0048
D. terofali	Control	5	2.4554	0.488	1.86	0.00444717	0.0048
D. terofali	Control	5	2.325	0.4604	1.6	0.0045	0.0043
D. terofali	Fasting	4.6	1.5112	0.3779	1.6	0.00281714	0.0032
D. terofali	Fasting	5.1	2.039	0.4985	1.55	0.00423636	0.0033
D. terofali	Fasting	5.2	2.5451	0.6538	1.63	0.00445106	0.004
D. terofali	Fasting	4.6	1.4839	0.3634	1.61	0.00325862	0.0017
D. terofali	Fasting	4.8	1.6407	0.3932	1.79	0.00347667	0.0024
D. terofali	Fasting	3.3	0.4887	0.0978	0.97	0.0009	0.0006
D. terofali	Fasting	4.8	1.5157	0.3527	1.31	0.00326667	0.0019
D. terofali	Fasting	3.3	0.5166	0.1131	0.92	0.001	0.0004
D. terofali	Fasting	3.4	0.5697	0.1175	0.92	0.0013
H. luetkenii	Summer	5.4	4	0.91	3.57	0.0141533	0.0143
H. luetkenii	Summer	4.4	2.476	0.5296	3.01	0.00737926	0.0081
H. luetkenii	Summer	5.1	3.092	0.6774	2.88	0.010034	0.0167
H. luetkenii	Summer	4.7	2.478	0.5647	3.52	0.00891368	0.0083
H. luetkenii	Summer	4.9	3.448	0.6486	4.08	0.00909007	0.0114
H. luetkenii	Summer	4.3	1.78	0.4282	2.71	0.0083907	0.01
H. luetkenii	Summer	4.8	2.547	0.4979	3.13	0.0056449	0.0065
H. luetkenii	Summer	5.5	4.142	0.8549	4.15	0.0185578	0.0371
H. luetkenii	Summer	4.9	4.266	0.8629	4.32	0.0183172	0.0162
H. luetkenii	Summer	5.6	4.055	0.7053	4.5	0.0082	0.0085
H. luetkenii	Winter	5.8	4.7113	1.1276	4.28	0.0353309	0.0176
H. luetkenii	Winter	5.2	3.1394	0.7328	4	0.0132	0.0164
H. luetkenii	Winter	5.3	3.0386	0.668	3.88	0.0320525	0.0181
H. luetkenii	Winter	5.6	4.3473	1.0881	4.06	0.0149111	0.0146
H. luetkenii	Winter	5.1	3.1474	0.6781	5.41	0.0109036	0.0123
H. luetkenii	Winter	4.7	2.2718	0.4792	3.38	0.00660645	0.0065
H. luetkenii	Winter	5.1	2.6353	0.5598	4.73	0.0452077	0.0082
H. luetkenii	Winter	5.2	3.0869	0.7036	3.03	0.0150871	0.0226
H. luetkenii	Winter	4.7	2.3481	0.5072	4.14	0.0194603	0.0097
H. luetkenii	Winter	4.8	2.393	0.5482	3.92	0.0216083	0.0066
H. luetkenii	Control	5	2.625	0.612	3.08	0.0136368	0.008
H. luetkenii	Control	4.3	1.772	0.4001	3.22	0.0081163	0.0054
H. luetkenii	Control	4.4	2.148	0.4498	2.2	0.00730877	0.0062
H. luetkenii	Control	4.9	3.054	0.5996	4.13	0.0121761	0.007
H. luetkenii	Control	5.3	3.1863	0.6855	3.47	0.00660571	0.0062
H. luetkenii	Control	5.2	3.15	0.6905	3.22	0.00765862	0.0063
H. luetkenii	Control	5.2	3.158	0.6162	4.16	0.00982635	0.0052
H. luetkenii	Control	5.2	3.532	0.6833	3.56	0.0156649	0.0119
H. luetkenii	Control	4.7	2.353	0.4784	3	0.01047	0.0071
H. luetkenii	Control	5.3	3.256	0.6722	4.28	0.0128946	0.0068
H. luetkenii	Fasting	5.1	3.1355	0.6567	3.74	0.00536211	0.0085
H. luetkenii	Fasting	4.5	1.74	0.3856	2.64	0.00398108	0.0033
H. luetkenii	Fasting	4.9	2.2162	0.4672	2.77	0.00443678	0.0054
H. luetkenii	Fasting	4.2	1.7809	0.3763	2.6	0.00444648	0.0045
H. luetkenii	Fasting	4.9	2.5018	0.4949	2.59	0.00381333	0.0083
H. luetkenii	Fasting	5.5	3.6256	0.8024	3	0.00808601	0.0096
H. luetkenii	Fasting	4.9	2.515	0.4935	2.4	0.00302439	0.0068
H. luetkenii	Fasting	5.1	3.2848	0.7059	2.44	0.00654675	0.0108
H. luetkenii	Fasting	4.7	1.9005	0.4344	2.64	0.00264	0.0047
O. jenninsi	Summer	14.5	48.424	12.3437	5.45	0.0888392	0.1027
O. jenninsi	Summer	5.3	2.1578	0.4398	2.55	0.00527778	0.0071
O. jenninsi	Summer	8.4	9.1535	1.8326	2.95	0.00946914	0.0113
O. jenninsi	Summer	8.3	9.4109	1.9588	3.19	0.0118842	0.0171
O. jenninsi	Summer	7.6	6.5243	1.2928		0.00679367	0.0116
O. jenninsi	Summer	11.9	21.416	4.294	3.35	0.0336797	0.0365
O. jenninsi	Summer	4.9	1.531	0.3068	1.67	0.00274	0.0136
O. jenninsi	Summer	4.6	1.297	0.2645	1.93	0.00298824	0.0028
O. jenninsi	Summer	9.5	11.388	2.4883	3.28	0.0152438	0.02
O. jenninsi	Summer	4.7	1.462	0.2807	1.19	0.0022	0.0047
O. jenninsi	Winter	7.6	6.728	1.4941	3.79	0.0243067	0.019
O. jenninsi	Winter	9.2	11.6351	2.765	4.21	0.0303236	0.0228
O. jenninsi	Winter	7.3	5.3155	1.1674	2.14	0.0147429	0.0165
O. jenninsi	Winter	9.4	11.2954	2.3872	4.01	0.0397312	0.0336
O. jenninsi	Winter	10	14.464	3.3593	9.95	0.0364527	0.0256
O. jenninsi	Winter	12.8	31.9596	8.3267	3.86	0.0782322	0.078
O. jenninsi	Winter	8.2	6.8252	1.3803	3.05	0.0219161	0.02
O. jenninsi	Winter	8.3	8.1909	1.6264	3.51	0.0265463	0.0443
O. jenninsi	Winter	8.4	7.3828	1.5006	2.63	0.0193304	0.0187
O. jenninsi	Winter	10.7	18.0502	4.0811	3.34	0.0369517	0.0368
O. jenninsi	Control	9.8	13.879	3.1529	4.36	0.0373308	0.0237
O. jenninsi	Control	11.4	20.971	4.6277	4.41	0.0635295	0.0422
O. jenninsi	Control	10.4	16.217	3.8061	3.32	0.0511445	0.0298
O. jenninsi	Control	13.5	33.063	8.0579	3.64	0.09108	0.069
O. jenninsi	Control	16.5	57.51	12.0438	7.27	0.228245	0.1193
O. jenninsi	Control	12.6	27.778	6.4746	5.04	0.12143	0.104
O. jenninsi	Control	9.2	11.8706	2.6832	3.24	0.0730511	0.0274
O. jenninsi	Control	9.5	13.079	2.677	3.59	0.03181	0.0181
O. jenninsi	Control	12.6	25.8924	5.9341	3.82	0.0487418	0.0352
O. jenninsi	Control	11.1	20.085	4.4045	2.75	0.0351843	0.0188
O. jenninsi	Fasting	12.4	17.4112	4.0214	4.31	0.0221082	0.0243
O. jenninsi	Fasting	8.7	9.4128	2.0793	2.5	0.0134488	0.0188
O. jenninsi	Fasting	5.3	1.954	0.4068	1.93	0.00428571	0.0045
O. jenninsi	Fasting	8.7	9.588	2.0589	3.24	0.014746	0.0174
O. jenninsi	Fasting	10.6	16.853	3.8035	3.79	0.0327693	0.0361
O. jenninsi	Fasting	9.1	9.8288	2.2426	2.5	0.0139745	0.017
O. jenninsi	Fasting	4.1	0.9138	0.1689	1.37	0.0020507	0.0017
O. jenninsi	Fasting	5.1	1.9418	0.3884	1.55	0.00377692	0.0036
O. jenninsi	Fasting	4.9	1.5425	0.2992	2.15	0.00307955	0.0028
